# Supplementary material for: Advancing BiVO4 Photoanode Activity for Ethylene Glycol Oxidation via Strategic pH Control
Source: Molecules. 2024 Jun 11;29(12):2783. doi: 10.3390/molecules29122783 (PMC11206287; doi:10.3390/molecules29122783)
Supplement: Supplementary file 1 [file molecules-29-02783-s001.zip]

Archive with 1 entries (1 files):
- molecules-3036171-supplementary.pdf
